# Supplementary material for: Prevalence and molecular characterization of antibiotic resistance and associated genes in Klebsiella pneumoniae isolates: A clinical observational study in different hospitals in Chattogram, Bangladesh
Source: PLoS One. 2021 Sep 10;16(9):e0257419. doi: 10.1371/journal.pone.0257419 (PMC8432802; doi:10.1371/journal.pone.0257419)
Supplement: S1 Dataset — (XLSX) [file pone.0257419.s001.xlsx]

## Sheet: Sheet1
			Resistance (Total)
Antibiotics	Resistance (Total)	Resistance (%)	Indoor patients	Outdoor patients
Cefixime	565	76.98	318	247
Ceftriaxone	511	65.85	299	212
Azithromycin	529	61.87	282	247
Cefepime	492	68.24	264	228
Cefuroxime	349	78.96	202	147
Ciprofloxacin	353	37.83	199	154
Cefotaxime	366	74.69	197	169
Cotrimoxazole	335	46.4	194	141
Gentamicin	322	34.92	185	137
Ceftazidime	320	74.25	184	136
Amoxiclave	276	54.55	158	118
Levefloxacin	239	31.82	137	102
Amikacin	232	26.51	123	109
Meropenem	144	27.32	79	65
Imipinim	73	30.8	39	34
Nitrofurantoin	74	19.73	33	41
Amphicilin	31		15	16
Chlorampenicol	11	61.11	5	6

## Sheet: Sheet2
			Sensitive (Total)
Antibiotics	Sensitive (Total)	Sensitive (%)	Indoor patients	Outdoor patients
Amikacin	623	71.2	332	291
Gentamicin	560	60.74	288	272
Ciprofloxacin	543	58.2	281	262
Levefloxacin	477	63.52	244	233
Meropenem	362	68.69	210	152
Cotrimoxazole	367	50.83	200	167
Nitrofurantoin	291	77.6	135	156
Ceftriaxone	251	32.35	121	130
Azithromycin	231	27.02	120	111
Amoxiclave	203	40.12	108	95
Cefepime	207	28.71	105	102
Imipinim	148	62.45	70	78
Cefixime	154	20.98	69	85
Cefotaxime	113	23.06	54	59
Ceftazidime	91	21.11	49	42
Cefuroxime	80	18.1	45	35
Chlorampenicol	7	38.89	2	5
Amphicilin	4		1	3
