# Supplementary material for: Prevalence and molecular characterization of antibiotic resistance and associated genes in Klebsiella pneumoniae isolates: A clinical observational study in different hospitals in Chattogram, Bangladesh
Source: PLoS One. 2021 Sep 10;16(9):e0257419. doi: 10.1371/journal.pone.0257419 (PMC8432802; doi:10.1371/journal.pone.0257419)
Supplement: S2 Dataset — (XLSX) [file pone.0257419.s002.xlsx]

## Sheet: Sheet1
Sample No	Gender	Age Year	Age Months	Age Days	Patient Type	Ward	Sample type	Incubation temp.	Incubation period	Klebsiella Colony count	Penicillin	Ampicillin	Amoxiclav	Cloxacillin	Vancomycin	Cephalexin	Azithromycin	Cotrimoxazole	Chloramphenicol	Ciprofloxacin	Gentamycin	Oxacillin	Erythromycin	Netilmicin	Nalidixic Acid	Nitrofurantoin	Ceftazidime	Cefotaxime	Carbenecillin	Ceftriaxone	Cefixime	Imipenem	Meropenem	Amikacin	Tetracycline	Cefepime	Cefuroxime	Levefloxacine	Tazobactum/pip	Doxycycline
S6	Male	0	0	3	Ward/Indoor	Neonatal	Blood	37	72				Sensitive				Sensitive			Sensitive	Sensitive							Sensitive		Sensitive	Sensitive
S9	Male	0	11	0	Ward/Indoor	General floor	Urine	37	48				Sensitive				Sensitive			Sensitive	Sensitive						Sensitive						Sensitive				Sensitive	Sensitive
S10	Female	0	11	0	Outdoor		Urine	37	48	10			Resistance				Resistance	Sensitive		Resistance	Sensitive					Sensitive	Resistance			Resistance	Resistance			Sensitive		Resistance	Resistance
S11	Female	0	3	0	Ward/Indoor	CCU(child)	Tracheal Aspiration	37	48				Sensitive				Sensitive	Sensitive		Sensitive	Sensitive						Resistance	Resistance		Resistance			Sensitive	Sensitive		Sensitive	Resistance	Sensitive
S14	Male	0	3	15	Ward/Indoor	Pedistric surgery	Pus	37	48								Resistance			Resistance	Sensitive						Resistance			Resistance			Sensitive			Resistance		Resistance
S15	Male	0	0	16	Ward/Indoor	Neonatal	Tracheal Aspiration	37	72			Resistance					Resistance			Resistance	Resistance						Resistance	Resistance	Resistance	Resistance	Resistance	Resistance	Resistance	Resistance			Resistance	Resistance
S16	Male	0	5	0	Ward/Indoor	SCU(child)	Tracheal Aspiration	37	72			Resistance	Resistance				Resistance	Sensitive		Moderately Sensitive	Resistance						Resistance			Resistance	Resistance			Moderately Sensitive		Resistance	Resistance	Moderately Sensitive
S18	Male	0	7	0	Ward/Indoor	General floor	Urine	37	48	10		Resistance					Resistance			Resistance	Sensitive					Sensitive	Resistance	Resistance		Resistance	Resistance		Resistance	Sensitive			Resistance	Resistance
S19	Male	0	0	2	Outdoor		Tracheal Aspiration	37	72			Resistance	Resistance				Resistance			Resistance	Resistance						Resistance	Resistance		Resistance			Resistance	Resistance		Resistance		Resistance		Moderately Sensitive
S20	Female	0	0	3	Outdoor		Tracheal Aspiration	37	72								Resistance			Resistance	Resistance						Resistance	Resistance		Resistance			Resistance	Resistance		Resistance		Resistance
S25	Male	0	1	0	Ward/Indoor	Neonatal	Blood	37	72				Resistance				Sensitive			Resistance	Resistance						Resistance			Resistance	Resistance			Resistance		Resistance	Resistance	Sensitive
S27	Male	0	6	0	Ward/Indoor	SCU (CHILD)	Trachral aspirates	37	48								Resistance			Resistance	Sensitive									Resistance	Resistance		Resistance	Sensitive		Resistance	Resistance	Resistance
S28	Male	0	0	6	Outdoor		Blood	37	72				Sensitive				Resistance			Sensitive	Resistance						Resistance	Resistance			Resistance		Moderately Sensitive	Resistance		Resistance	Resistance	Sensitive
S41	Female	0	6	0	Ward/Indoor	HDU (child)	Tracheal Aspiration	37	72				Sensitive							Sensitive	Sensitive							Resistance		Resistance			Resistance	Sensitive		Resistance	Resistance	Sensitive		Resistance
S58	Female	0	8	0	Ward/Indoor	SCU (CHILD)	Tracheal Aspiration	37	48				Resistance				Resistance	Resistance		Sensitive	Resistance						Resistance	Resistance		Resistance	Resistance		Resistance	Sensitive		Resistance	Resistance	Sensitive
S63	Female	0	6	0	Outdoor		Urine	37	72				Resistance				Resistance	Resistance		Sensitive	Sensitive					Sensitive					Resistance			Sensitive		Resistance		Sensitive
S66	Male	0	0	21	Outdoor		Urine	37	72				Resistance				Resistance	Sensitive		Sensitive	Sensitive						Sensitive	Resistance		Resistance	Resistance		Sensitive	Sensitive		Resistance		Resistance
S68	Male	0	4	0	Outdoor		Urine	37	48				Resistance				Resistance	Resistance		Sensitive	Sensitive						Resistance	Resistance		Resistance				Sensitive		Resistance	Resistance	Sensitive
S71	Male	0	2	3	Outdoor		Urine	37	48				Resistance				Sensitive	Sensitive		Sensitive	Sensitive						Sensitive	Sensitive		Resistance	Resistance			Sensitive		Resistance	Resistance	Sensitive
S87	Female	0	3	0	Ward/Indoor	SCU (CHILD)	Tracheal aspirates	37	72				Sensitive							Sensistive	Resistance						Resistance	Resistance		Resistance	Resistance			Sensitive		Resistance	Resistance	Sensitive
S91	Female	0	0	8	Ward/Indoor	Gynae	Tracheal aspirates	37	72				Sensitive				Sensitive	Sensitive		Sensitive	Sensitive						Sensitive	Resistance		Resistance	Resistance		Sensitive	Sensitive		Resistance	Resistance	Sensitive
S94	Male	0	1	12	Ward/Indoor	Cabin block	Tracheal aspirates	37	72				Resistance				Resistance	Sensitive		Sensitive	Sensitive					Sensitive	Sensitive	Sensitive		Sensitive	Sensitive		Sensitive	Sensitive		Sensitive	Sensitive	Sensitive
S95	Female	0	0	28	Ward/Indoor	Gynae	Tracheal aspirates	37	72				Sensitive				Resistance	Resistance		Resistance	Resistance						Sensitive	Sensitive		Sensitive	Sensitive		Sensitive			Sensitive	Sensitive	Sensitive
S96	Female	0	0	2	Ward/Indoor	Gynae	Tracheal aspirates	37	72				Resistance				Resistance	Sensitive		Sensitive	Sensitive						Sensitive	Resistance		Resistance	Resistance			Sensitive		Resistance	Resistance	Resistance
S13	Female	1	7	0	Ward/Indoor	CCU (child)	Tracheal Aspiration	37	48								Moderately Sensitive			Sensitive	Resistance						Resistance	Resistance		Resistance	Resistance		Sensitive	Resistance			Resistance	Sensitive
S17	Male	1	2	0	Outdoor		Urine	37	48	10		Resistance					Resistance			Sensitive	Resistance					Sensitive	Resistance	Resistance		Resistance	Resistance			Resistance			Resistance	Sensitive
S21	Male	1	1	0	Ward/Indoor	General floor	Urine	37	48	10			Moderately Sensitive				Resistance	Sensitive		Resistance	Resistance					Resistance		Resistance		Resistance	Resistance			Resistance		Resistance	Resistance
S22	Female	1	6	0	Outdoor		Urine	37	72	10			Sensitive				Sensitive			Sensitive	Sensitive					Sensitive				Sensitive	Sensitive			Sensitive		Sensitive	Sensitive	Sensitive
S34	Male	1	4	0	Outdoor		Blood	37	72				Sensitive				Resistance	Resistance		Sensitive								Resistance		Moderately Sensitive	Resistance	Sensitive		Sensitive			Sensitive	Sensitive
S53	Male	1	2	0	Outdoor		Urine	37	48	10		Resistance					Resistance			Sensitive	Resistance					Sensitive	Resistance	Resistance		Resistance	Resistance			Resistance			Resistance	Sensitive
S65	Male	1	1	0	Outdoor		Urine	37	48				Resistance				Resistance	Sensitive		Sensitive	Sensitive					Sensitive	Sensitive	Sensitive		Sensitive	Resistance			Resistance		Resistance		Sensitive
S73	Female	1	1	0	Outdoor		Urine	37	48				Sensitive				Sensitive	Sensitive		Sensitive	Sensitive						Sensitive			Resistance				Sensitive		Resistance
S75	Male	1	4	0	Outdoor		Urine	37	48				Sensitive				Sensitive	Sensitive		Sensitive	Sensitive							Sensitive		Sensitive	Sensitive			Sensitive		Sensitive	Sensitive	Sensitive
S89	Female	1	6	0	Outdoor	Medicine	Urine	37	48	10							Resistance	Sensitive		Sensitive	Sensitive						Sensitive	Sensitive		Resistance	Resistance		Sensitive	Sensitive		Resistance	Resistance	Sensitive
S93	Male	1	0	0	Ward/Indoor	General floor	Tracheal aspirates	37	72								Sensitive	Sensitive		Sensitive	Sensitive						Sensitive	Sensitive		Sensitive	Sensitive			Sensitive		Sensitive	Sensitive	Sensitive
S26	Female	2	6	0	Outdoor		Blood	37	48				Sensitive				Resistance	Sensitive		Sensitive	Resistance						Resistance			Resistance	Resistance			Resistance		Resistance	Resistance	Sensitive
S72	Female	2	0	0	Ward/Indoor	Medicine	Pus	37	48				Sensitive				Resistance	Resistance		Sensitive	Sensitive						Resistance	Resistance		Resistance				Sensitive		Resistance	Resistance	Sensitive
S85	Male	2	0	0	Outdoor	General floor	Urine	37	48	10			Sensitive							Sensitive							Sensitive	Sensitive			Sensitive		Sensitive	Sensitive		Sensitive	Sensitive
S90	Male	2	0	0	Ward/Indoor	Medicine	Urine	37	48	10			Resistance				Sensitive	Sensitive		Sensitive	Sensitive						Sensitive	Sensitive		Sensitive	Sensitive		Sensitive	Sensitive		Sensitive	Sensitive	Sensitive
S52	Female	3	0	0	Ward/Indoor	SCH (CHILD)	Tracheal aspirates	37	48				Sensitive				Sensitive	Sensitive		Sensitive	Sensitive						Resistance	Resistance		Resistance	Resistance			Sensitive				Sensitive
S82	Male	3	6	0	Outdoor	Medicine	Urine	37	48				Sensitive							Sensitive	Resistance						Resistance	Sensitive		Resistance	Resistance			Sensitive		Resistance	Resistance	Resistance
S97	Female	3	0	0	Ward/Indoor	Medicine	Urine	37	72	10			Resistance				Resistance			Sensitive	Resistance						Resistance	Resistance		Resistance	Resistance		Resistance	Resistance		Resistance	Resistance	Resistance
S51	Male	4	0	0	Outdoor		Urine	37	48	10			Resistance							Resistance	Sensitive					Sensitive		Resistance		Resistance			Sensitive	Sensitive		Resistance	Resistance	Resistance		Sensitive
S74	Male	4	7	0	Ward/Indoor	Cabin block	Blood	37	48				Resistance				Resistance	Resistance		Resistance	Resistance						Sensitive	Sensitive		Resistance	Sensitive			Sensitive		Resistance	Sensitive
S4	Female	5	0	0	Outdoor		Urine	37	48	10		Resistance						Resistance		Resistance	Moderately Sensitive					Sensitive	Resistance	Resistance		Resistance			Sensitive			Resistance		Resistance
S56	Female	6	0	0	Ward/Indoor	Pediatric Surg	Urine	37	48				Resistance				Resistance	Sensitive		Resistance	Sensitive					Sensitive				Resistance	Resistance							Sensitive
S98	Male	6	3	0	Ward/Indoor	Medicine	Blood	37	48								Sensitive	Sensitive		Sensitive	Sensitive						Sensitive	Sensitive		Resistance	Resistance			Sensitive		Resistance	Resistance	Sensitive
S29	Female	9	0	0	Ward/Indoor	General floor	Urine	37	48	10			Resistance				Resistance	Resistance		Resistance	Sensitive					Sensitive		Resistance			Resistance			Sensitive		Resistance	Resistance	Resistance
S42	Female	9	0	0	Outdoor		Urine	37	48	10							Sensitive	Sensitive		Sensitive	Sensitive					Sensitive				Sensitive	Sensitive			Sensitive		Sensitive	Resistance	Sensitive
S46	Male	9	0	0	Ward/Indoor	Pediatric surgery	Pus	37	48								Sensitive	Sensitive		Sensitive	Sensitive						Sensitive	Sensitive		Sensitive	Sensitive			Sensitive			Sensitive
S57	Female	9	0	0	Outdoor		Blood	37	72				Resistance				Resistance	Sensitive		Sensitive	Sensitive						Sensitive	Sensitive		Sensitive	Sensitive		Sensitive	Sensitive		Sensitive	Resistance	Sensitive
S2	Male	11	0	0	Ward/Indoor	Pediatric surgery	Pus	37	48					Resistance	Resistance		Sensitive			Sensitive										Sensitive	Sensitive		Sensitive	Resistance	Sensitive		Sensitive	Sensitive
S78	Male	12	0	0	Ward/Indoor	Medicine	Blood	37	48				Sensitive				Sensitive	Sensitive		Sensitive	Sensitive						Sensitive			Sensitive	Sensitive			Sensitive		Sensitive		Sensitive
S30	Male	14	0	0	Outdoor		Urine	37	48	10			Sensitive				Resistance	Sensitive		Sensitive	Sensitive							Sensitive		Sensitive	Sensitive			Sensitive			Resistance	Sensitive
S50	Male	14	0	0	Ward/Indoor	Medicine	Blood	37	72				Sensitive				Resistance			Sensitive	Sensitive									Sensitive	Sensitive			Sensitive		Sensitive	Sensitive	Sensitive
S83	Female	17	0	0	Outdoor	Gynae	Urine	37	48				Resistance							Resistance	Sensitive						Resistance	Resistance		Resistance	Resistance					Resistance	Resistance	Sensitive
S40	Female	19	0	0	Ward/Indoor	Gynae	Urine	37	48	10			Sensitive				Sensitive	Sensitive		Sensitive						Sensitive				Sensitive	Sensitive			Sensitive		Sensitive	Resistance	Sensitive
S43	Female	19	0	0	Ward/Indoor	Gynae	Urine	37	72	10			Resistance				Sensitive			Sensitive	Sensitive					Moderately Sensitive				Resistance	Resistance			Sensitive		Resistance	Resistance	Sensitive
S48	Female	20	0	0	Ward/Indoor	Medicine	Blood	37	72				Sensitive				Sensitive			Sensitive	Sensitive									Sensitive	Sensitive			Sensitive				Sensitive
S70	Female	21	0	0	Ward/Indoor	Gyane	Urine	37	48				Sensitive				Sensitive	Sensitive		Sensitive	Sensitive						Sensitive	Sensitive		Sensitive			Sensitive	Sensitive		Sensitive	Sensitive	Sensitive
S31	Female	22	0	0	Ward/Indoor	Medicine	Urine	37	48	10			Resistance				Resistance	Resistance		Resistance	Sensitive					Sensitive				Resistance	Resistance			Sensitive			Resistance	Resistance
S32	Female	24	0	0	Ward/Indoor	Gynae	Pus	37	48				Resistance				Resistance			Sensitive	Sensitive						Resistance			Sensitive	Sensitive			Sensitive		Sensitive	Sensitive	Sensitive
S76	Female	24	0	0	Ward/Indoor	Medicine	Urine	37	48	10			Resistance				Resistance	Resistance		Sensitive	Sensitive					Sensitive				Resistance	Resistance			Sensitive		Resistance		Sensitive
S64	Male	25	0	0	Ward/Indoor	Medicine	Throat swab	37	72				Resistance				Resistance	Sensitive		Sensitive	Sensitive						Sensitive	Sensitive		Sensitive	Resistance		Resistance	Resistance		Resistance	Resistance	Resistance
S86	Male	25	0	0	Ward/Indoor	Medicine	Throat swab	37	72				Resistance				Resistance	Sensitive		Sensistive	Sensitive						Sensitive	Sensitive		Sensitive	Resistance		Sensitive	Sensitive		Sensitive	Sensitive	Sensitive
S44	Female	26	0	0	Outdoor		Urine	37	48	10			Sensitive				Moderately Sensitive	Sensitive		Sensitive	Moderately Sensitive					Sensitive		Resistance		Resistance	Resistance			Sensitive		Resistance	Resistance	Sensitive
S61	Female	28	0	0	Ward/Indoor	Gynae	Urine	37	48				Resistance				Resistance	Sensitive		Sensitive	Sensitive					Sensitive				Sensitive	Sensitive			Sensitive		Sensitive		Sensitive
S81	Female	28	0	0	Outdoor	Medicine	Pus	37	48				Resistance				Resistance	Sensitive		Sensitive	Sensitive						Sensitive	Moderate sensitive		Sensitive	Resistance			Sensitive		Sensitive	Resistance	Sensitive
S92	Female	28	0	0	Outdoor	Pedaitric surg	Pus	37	48				Resistance				Resistance	Sensitive		Sensitive	Sensitive						Sensitive	Moderately Sensitive		Sensitive	Resistance			Sensitive		Sensitive	Resistance	Sensitive
S45	Female	30	0	0	Ward/Indoor	Gynae	Pus	37	48								Resistance	Sensitive		Sensitive	Sensitive						Resistance	Resistance		Resistance	Resistance			Sensitive			Resistance	Sensitive
S62	Female	30	0	0	Ward/Indoor	Cabin block	Urine	37	72				Resistance					Resistance		Sensitive	Sensitive					Sensitive				Resistance	Resistance			Sensitive		Moderately Sensitive		Sensitive
S77	Female	30	0	0	Ward/Indoor	Medicine	Urine	37	48				Resistance				Resistance	Resistance		Resistance	Sensitive					Moderately Sensitive				Sensitive	Resistance			Resistance		Sensitive	Resistance	Resistance
S88	Female	30	0	0	Ward/Indoor	Gynae	Urine	37	48	10			Sensitive				Resistance	Resistance		Sensitive						Sensitive				Sensitive	Sensitive
S67	Female	32	0	0	Outdoor		Urine	37	48	10			Resistance				Sensitive			Sensitive	Sensitive					Resistance		Sensitive		Sensitive	Moderately Sensitive		Sensitive	Sensitive		Sensitive	Sensitive	Sensitive
S69	Female	33	0	0	Outdoor		Pus	37	48				Resistance				Resistance	Resistance		Sensitive	Sensitive						Resistance	Resistance		Resistance				Sensitive		Resistance	Resistance	Sensitive
S38	Female	34	0	0	Outdoor		Wound swab	37	48				Sensitive				Sensitive	Sensitive		Sensitive	Sensitive						Resistance	Sensitive			Sensitive		Sensitive	Sensitive		Sensitive	Sensitive	Sensitive
S8	Female	35	0	0	Outdoor		Urine	37	48	10										Sensitive	Sensitive					Sensitive	Sensitive	Sensitive		Sensitive				Sensitive		Sensitive		Sensitive
S99	Female	35	0	0	Outdoor		Sputum	37	48				Resistance				Sensitive	Resistance		Sensitive	Sensitive						Resistance	Resistance		Resistance	Resistance		Sensitive	Sensitive		Sensitive	Resistance	Sensitive
S5	Male	37	0	0	Outdoor		Tracheal Aspiration	37	48			Resistance								Resistance	Sensitive						Resistance	Resistance		Resistance			Resistance	Sensitive		Resistance
S100	Female	40	0	0	Outdoor		Urine	37	48	10			Resistance				Resistance	Resistance		Sensitive	Sensitive					Sensitive	Resistance	Resistance		Resistance	Resistance		Sensitive	Sensitive		Resistance	Resistance	Sensitive
S80	Female	42	0	0	Outdoor	Cabin block	Pus	37	48				Resistance				Resistance	Sensitive		Sensitive	Sensitive						Resistance	Resistance		Resistance	Resistance			Sensitive				Sensitive
S12	Female	45	0	0	Ward/Indoor	Medicine	Urine	37	48	10			Resistance							Sensitive						Sensitive		Resistance		Resistance			Sensitive	Sensitive		Resistance	Resistance	Sensitive		Sensitive
S3	Male	50	0	0	Outdoor		Tracheal Aspiration	37	48				Resistance				Resistance			Resistance	Resistance						Resistance			Resistance	Resistance			Sensitive		Resistance	Resistance	Resistance
S7	Female	50	0	0	Outdoor		Tracheal Aspiration	37	72						Resistance		Resistance			Resistance	Resistance						Resistance	Resistance		Resistance		Sensitive	Resistance	Resistance		Resistance		Resistance
S36	Male	50	0	0	Outdoor		Tracheal Aspiration	37	48				Resistance				Resistance			Resistance	Resistance						Resistance			Resistance	Resistance			Sensitive		Resistance	Resistance	Resistance
S39	Male	50	0	0	Ward/Indoor	Medicine	Urine	37	48	10			Sensitive				Sensitive	Sensitive		Sensitive	Sensitive					Resistance				Sensitive	Sensitive			Sensitive		Sensitive	Resistance	Sensitive
S47	Male	50	0	0	Ward/Indoor	Medicine	Urine	37	72				Sensitive				Sensitive			Sensitive	Sensitive									Sensitive			Sensitive	Sensitive				Sensitive
S84	Female	50	0	0	Ward/Indoor	Gyane	Urine	37	48	10			Sensitive				Resistance	Sensitive		Sensitive	Sensitive						Sensitive	Sensitive		Resistance	Resistance			Sensitive		Resistance	Resistance	Sensitive
S49	Female	53	0	0	Ward/Indoor	Medicine	Urine	37	72	10							Sensitive	Resistance		Resistance								Resistance		Resistance	Resistance	Sensitive		Sensitive		Resistance	Resistance	Resistance		Moderately Sensitive
S59	Female	59	0	0	Outdoor		Throat swab	37	48				Resistance				Resistance	Resistance		Moderately Sensitive	Resistance						Resistance	Resistance		Resistance	Resistance		Sensitive	Sensitive		Resistance	Resistance	Moderately Sensitive
S33	Male	60	0	0	Outdoor		Sputum	37	72			Resistance					Resistance			Sensitive	Sensitive							Sensitive		Sensitive	Sensitive		Sensitive	Sensitive			Resistance	Sensitive
S37	Male	60	0	0	Ward/Indoor	Medicine	Sputum	37	48				Resistance				Resistance	Resistance		Sensitive	Resistance						Resistance	Resistance			Resistance		Sensitive	Sensitive		Resistance	Resistance	Sensitive
S54	Female	60	0	0	Outdoor		Blood	37	72				Moderately Sensitive				Sensitive	Resistance		Sensitive	Sensitive						Resistance	Resistance		Resistance	Resistance			Sensitive			Resistance	Sensitive
S55	Female	60	0	0	Outdoor		Urine	37	72	10			Resistance				Resistance	Resistance		Resistance	Sensitive					Sensitive				Resistance	Resistance		Sensitive	Resistance		Resistance	Resistance	Resistance
S60	Male	60	0	1	Ward/Indoor	Medicine	Sputum	37	48				Resistance				Resistance	Sensitive		Moderately Sensitive	Sensitive						Resistance	Resistance					Sensitive	Sensitive		Sensitive	Resistance	Moderately Sensitive
S79	Male	60	0	0	Ward/Indoor	ICU (Adult)	Urine	37	48	10			Resistance				Resistance	Resistance		Sensitive	Resistance						Resistance	Resistance		Resistance	Resistance			Sensitive		Resistance	Resistance	Resistance
S35	Male	67	0	0	Ward/Indoor	ICU (child)	Tracheal Aspiration	37	72				Resistance							Resistance	Sensitive							Resistance		Resistance	Resistance		Resistance	Sensitive		Resistance	Resistance	Resistance
S1	Male	70	0	0	Ward/Indoor	Medicine	Sputum	37	48					Resistance	Resistance		Resistance			Sensitive										Resistance	Resistance		Resistance	Resistance	Moderately Sensitive		Resistance	Sensitive
S23	Male	70	0	0	Ward/Indoor	Medicine	Sputum	37	48								Resistance			Sensitive	Sensitive									Sensitive	Sensitive		Sensitive	Sensitive		Sensitive	Sensitive	Sensitive
S24	Female	70	0	0	Outdoor		Urine	37	72	10							Resistance	Resistance		Resistance	Resistance						Resistance	Resistance		Resistance	Resistance	Resistance	Resistance	Resistance		Resistance	Resistance	Resistance	R	Sensitive

## Sheet: Sheet2
Gender	Age Year	Age Months	Age Days	Patient Type	Ward	Sample type
Male	70	0	0	Ward/Indoor	Medicine	Sputum
Male	11	0	0	Ward/Indoor	Pediatric surgery	Pus
Male	50	0	0	Outdoor		Tracheal Aspiration
Female	5	0	0	Outdoor		Urine
Male	37	0	0	Outdoor		Tracheal Aspiration
Male	0	0	3	Ward/Indoor	Neonatal	Blood
Female	50	0	0	Outdoor		Tracheal Aspiration
Female	35	0	0	Outdoor		Urine
Male	0	11	0	Ward/Indoor	General floor	Urine
Female	0	11	0	Outdoor		Urine
Female	0	3	0	Ward/Indoor	CCU(child)	Tracheal Aspiration
Female	45	0	0	Ward/Indoor	Medicine	Urine
Female	1	7	0	Ward/Indoor	CCU (child)	Tracheal Aspiration
Male	0	3	15	Ward/Indoor	Pedistric surgery	Pus
Male	0	0	16	Ward/Indoor	Neonatal	Tracheal Aspiration
Male	0	5	0	Ward/Indoor	SCU(child)	Tracheal Aspiration
Male	1	2	0	Outdoor		Urine
Male	0	7	0	Ward/Indoor	General floor	Urine
Male	0	0	2	Outdoor		Tracheal Aspiration
Female	0	0	3	Outdoor		Tracheal Aspiration
Male	1	1	0	Ward/Indoor	General floor	Urine
Female	1	6	0	Outdoor		Urine
Male	70	0	0	Ward/Indoor	Medicine	Sputum
Female	70	0	0	Outdoor		Urine
Male	0	1	0	Ward/Indoor	Neonatal	Blood
Female	2	6	0	Outdoor		Blood
Male	0	6	0	Ward/Indoor	SCU (CHILD)	Trachral aspirates
Male	0	0	6	Outdoor		Blood
Female	9	0	0	Ward/Indoor	General floor	Urine
Male	14	0	0	Outdoor		Urine
Female	22	0	0	Ward/Indoor	Medicine	Urine
Female	24	0	0	Ward/Indoor	Gynae	Pus
Male	60	0	0	Outdoor		Sputum
Male	1	4	0	Outdoor		Blood
Male	67	0	0	Ward/Indoor	ICU (child)	Tracheal Aspiration
Male	50	0	0	Outdoor		Tracheal Aspiration
Male	60	0	0	Ward/Indoor	Medicine	Sputum
Female	34	0	0	Outdoor		Wound swab
Male	50	0	0	Ward/Indoor	Medicine	Urine
Female	19	0	0	Ward/Indoor	Gynae	Urine
Female	0	6	0	Ward/Indoor	HDU (child)	Tracheal Aspiration
Female	9	0	0	Outdoor		Urine
Female	19	0	0	Ward/Indoor	Gynae	Urine
Female	26	0	0	Outdoor		Urine
Female	30	0	0	Ward/Indoor	Gynae	Pus
Male	9	0	0	Ward/Indoor	Pediatric surgery	Pus
Male	50	0	0	Ward/Indoor	Medicine	Urine
Female	20	0	0	Ward/Indoor	Medicine	Blood
Female	53	0	0	Ward/Indoor	Medicine	Urine
Male	14	0	0	Ward/Indoor	Medicine	Blood
Male	4	0	0	Outdoor		Urine
Female	3	0	0	Ward/Indoor	SCH (CHILD)	Tracheal aspirates
Male	1	2	0	Outdoor		Urine
Female	60	0	0	Outdoor		Blood
Female	60	0	0	Outdoor		Urine
Female	6	0	0	Ward/Indoor	Pediatric Surg	Urine
Female	9	0	0	Outdoor		Blood
Female	0	8	0	Ward/Indoor	SCU (CHILD)	Tracheal Aspiration
Female	59	0	0	Outdoor		Throat swab
Male	60	0	1	Ward/Indoor	Medicine	Sputum
Female	28	0	0	Ward/Indoor	Gynae	Urine
Female	30	0	0	Ward/Indoor	Cabin block	Urine
Female	0	6	0	Outdoor		Urine
Male	25	0	0	Ward/Indoor	Medicine	Throat swab
Male	1	1	0	Outdoor		Urine
Male	0	0	21	Outdoor		Urine
Female	32	0	0	Outdoor		Urine
Male	0	4	0	Outdoor		Urine
Female	33	0	0	Outdoor		Pus
Female	21	0	0	Ward/Indoor	Gyane	Urine
Male	0	2	3	Outdoor		Urine
Female	2	0	0	Ward/Indoor	Medicine	Pus
Female	1	1	0	Outdoor		Urine
Male	4	7	0	Ward/Indoor	Cabin block	Blood
Male	1	4	0	Outdoor		Urine
Female	24	0	0	Ward/Indoor	Medicine	Urine
Female	30	0	0	Ward/Indoor	Medicine	Urine
Male	12	0	0	Ward/Indoor	Medicine	Blood
Male	60	0	0	Ward/Indoor	ICU (Adult)	Urine
Female	42	0	0	Outdoor	Cabin block	Pus
Female	28	0	0	Outdoor	Medicine	Pus
Male	3	6	0	Outdoor	Medicine	Urine
Female	17	0	0	Outdoor	Gynae	Urine
Female	50	0	0	Ward/Indoor	Gyane	Urine
Male	2	0	0	Outdoor	General floor	Urine
Male	25	0	0	Ward/Indoor	Medicine	Throat swab
Female	0	3	0	Ward/Indoor	SCU (CHILD)	Tracheal aspirates
Female	30	0	0	Ward/Indoor	Gynae	Urine
Female	1	6	0	Outdoor	Medicine	Urine
Male	2	0	0	Ward/Indoor	Medicine	Urine
Female	0	0	8	Ward/Indoor	Gynae	Tracheal aspirates
Female	28	0	0	Outdoor	Pedaitric surg	Pus
Male	1	0	0	Ward/Indoor	General floor	Tracheal aspirates
Male	0	1	12	Ward/Indoor	Cabin block	Tracheal aspirates
Female	0	0	28	Ward/Indoor	Gynae	Tracheal aspirates
Female	0	0	2	Ward/Indoor	Gynae	Tracheal aspirates
Female	3	0	0	Ward/Indoor	Medicine	Urine
Male	6	3	0	Ward/Indoor	Medicine	Blood
Female	35	0	0	Outdoor		Sputum
Female	40	0	0	Outdoor		Urine
